# Supplementary material for: Utilization Pattern of Acupuncture and Its Associated Predictors for Cancer Pain in South Korea: A Cross-Sectional Study
Source: Diseases. 2025 Sep 2;13(9):292. doi: 10.3390/diseases13090292 (PMC12468660; doi:10.3390/diseases13090292)
Supplement: Supplementary file 1 [file diseases-13-00292-s001.zip]

Archive with 1 entries (1 files):
- diseases-3813951-supplementary.pdf
